# Supplementary material for: TRX2/Rab35 Interaction Impairs Exosome Secretion by Inducing Rab35 Degradation
Source: Int J Mol Sci. 2022 Jun 12;23(12):6557. doi: 10.3390/ijms23126557 (PMC9224307; doi:10.3390/ijms23126557)
Supplement: Supplementary file 1 [file ijms-23-06557-s001.zip]

Archive with 3 entries (3 files):
- Exosomes Capture .avi
- S1 Detection of immunoprecipitation.tif
- Table S1 32 proteins in the FLAG-TRX2 case.xlsx
